# Supplementary material for: A Sensitive Sandwich-Type Electrochemical Immunosensor for Carbohydrate Antigen 19-9 Based on Covalent Organic Frameworks
Source: Biosensors (Basel). 2025 Aug 1;15(8):492. doi: 10.3390/bios15080492 (PMC12384156; doi:10.3390/bios15080492)
Supplement: Supplementary file 1 [file biosensors-15-00492-s001.zip]

Archive with 1 entries (1 files):
- biosensors-3751821-supplementary.pdf
